# Supplementary material for: Characterization of Novel Integrons, In1085 and In1086, and the Surrounding Genes in Plasmids from Enterobacteriaceae, and the Role for attCaadA16 Structural Features during attI1 × attC Integration
Source: Front Microbiol. 2017 Jun 2;8:1003. doi: 10.3389/fmicb.2017.01003 (PMC5454043; doi:10.3389/fmicb.2017.01003)
Supplement: Supplementary file 1 [file Data_Sheet_1.ZIP]

Archive with 3 entries (3 files):
- Sequence for In1085 & in1086.txt
- Sequence for pNSA292 & pECO336.txt
- Array analysis for In1085 & In1086.xls
