# Supplementary material for: Characterization of Novel Integrons, In1085 and In1086, and the Surrounding Genes in Plasmids from Enterobacteriaceae, and the Role for attCaadA16 Structural Features during attI1 × attC Integration
Source: Front Microbiol. 2017 Jun 2;8:1003. doi: 10.3389/fmicb.2017.01003 (PMC5454043; doi:10.3389/fmicb.2017.01003)
Supplement: Supplementary file 1 [file Data_Sheet_1.ZIP › Sequence for In1085 & in1086.txt]

  Enterobacter cloacae strain Eco336 plasmid RCPECO336, partial sequence (GenBank: KP870111, In1085)    

        1 ctacctctca ctagtgaggg gcggcagcgc atcaagcggt gagcgcactc cggcaccgcc
       61 aactttcagc acatgcgtgt aaatcatcgt cgtagagacg tcggaatggc cgagcagatc
      121 ctgcacggtt cgaatgtcgt aaccgctgcg gagcaaggcc gtcgcgaacg agtggcggag
      181 ggtgtgcggt gtggcgggct tcgtgatgcc tgcttgttct acggcacgtt tgaaggcgcg
      241 ctgaaaggtc tggtcataca tgtgatggcg acgcacgaca ccgctccgtg gatcggtcga
      301 atgcgtgtgc tgcgcaaaaa cccagaacca cggccaggaa tgcccggcgc gcggatactt
      361 ccgctcaagg gcgtcgggaa gcgcaacgcc gctgcggccc tcggcctggt ccttcagcca
      421 ccatgcccgt gcacgcgaca gctgctcgcg caggctgggt gccaagctct cgggtaacat
      481 caaggcccga tccttggagc ccttgccctc ccgcacgatg atcgtgccgt gatcgaaatc
      541 cagatccttg acccgcagtt gcaaaccctc actgatccgc atgcccgttc catacagaag
      601 ctgggcgaac aaacgatgct cgccttccag aaaaccgagg atgcgaacca cttcatccgg
      661 ggtcagcacc accggcaagc gccgcgacgg ccgaggtctt ccgatctcct gaagccaggg
      721 ggcttgttat gactgttttt ttgtacagtc tatgcctcgg gcatccaagc agcaagcgcg
      781 ttacgccgtg ggtcgatgtt tgatgttatg gagcagcaac gatgttacgc agcagggcag
      841 tcgccctaaa acaaagttag atgcactaag cacataattg ctcacagcca aactatcagg
      901 tcaagtctgc ttttattatt tttaagcgtg cataataagc cctacacaaa ttgggagtta
      961 gacatcatat gagcaacgca aaaacaaagt taggcatcac aaagtacagc atcgtgacca
     1021 acagcaacga ttccgtcaca ctgcgcctca tgactgagca tgaccttgcg atgctctatg
     1081 agtggctaaa tcgatctcat atcgtcgagt ggtggggcgg agaagaagca cgcccgacac
     1141 ttgctgacgt acaggaacag tacttgccaa gcgttttagc gcaagagtcc gtcactccat
     1201 acattgcaat gctgaatgga gagccgattg ggtatgccca gtcgtacgtt gctcttggaa
     1261 gcggggacgg acggtgggaa gaagaaaccg atccaggagt acgcggaata gaccagttac
     1321 tggcgaatgc atcacaactg ggcaaaggct tgggaaccaa gctggttcga gctctggttg
     1381 agttgctgtt caatgatccc gaggtcacca agatccaaac ggacccgtcg ccgagcaact
     1441 tgcgagcgat ccgatgctac gagaaagcgg ggtttgagag gcaaggtacc gtaaccaccc
     1501 catatggtcc agccgtgtac atggttcaaa cacgccaggc attcgagcga acacgcagtg
     1561 atgcctaacc cttccatcga gggggacgtc caagggctgg cgcccttggc cgcccctcat
     1621 gtcaaacgtt gggcgaaccc ggagcctcat taattgttag ccgttaaaat taagcccttt
     1681 accaaaccaa tacttattat gaaaaacaca atacatatca acttcgctat ttttttaata
     1741 attgcaaata ttatctacag cagcgccagt gcatcaacag atatctctac tgttgcatct
     1801 ccattatttg aaggaactga aggttgtttt ttactttacg atgcatccac aaacgctgaa
     1861 attgctcaat tcaataaagc aaagtgtgca acgcaaatgg caccagattc aactttcaag
     1921 atcgcattat cacttatggc atttgatgcg gaaataatag atcagaaaac catattcaaa
     1981 tgggataaaa cccccaaagg aatggagatc tggaacagca atcatacacc aaagacgtgg
     2041 atgcaatttt ctgttgtttg ggtttcgcaa gaaataaccc aaaaaattgg attaaataaa
     2101 atcaagaatt atctcaaaga ttttgattat ggaaatcaag acttctctgg agataaagaa
     2161 agaaacaacg gattaacaga agcatggctc gaaagtagct taaaaatttc accagaagaa
     2221 caaattcaat tcctgcgtaa aattattaat cacaatctcc cagttaaaaa ctcagccata
     2281 gaaaacacca tagagaacat gtatctacaa gatctggata atagtacaaa actgtatggg
     2341 aaaactggtg caggattcac agcaaataga accttacaaa acggatggtt tgaagggttt
     2401 attataagca aatcaggaca taaatatgtt tttgtgtccg cacttacagg aaacttgggg
     2461 tcgaatttaa catcaagcat aaaagccaag aaaaatgcga tcaccattct aaacacacta
     2521 aatttataaa aaatctaatg gcaaaatcgc ccaacccttc aatcaagtcg ggacggccaa
     2581 aagcaagctt ttggctcccc tcgctggcgc tcggcgcccc ttatttcaaa cgttagacgg
     2641 caaagtcaca gaccgcggga tctcttatga ccaactactt tgatagcccc ttcaaaggca
     2701 agctgctttc tgagcaagtg aagaacccca atatcaaagt tgggcggtac agctattact
     2761 ctggctacta tcatgggcac tcattcgatg actgcgcacg gtatctgttt ccggaccgtg
     2821 atgacgttga taagttgatc atcggtagtt tctgctctat cgggagtggg gcttccttta
     2881 tcatggctgg caatcagggg catcggtacg actgggcatc atctttcccg ttcttttata
     2941 tgcaggaaga acctgcattc tcaagcgcac tcgatgcctt ccaaaaagca ggtaatactg
     3001 tcattggcaa tgacgtttgg atcggctctg aggcaatggt catgcccgga atcaagatcg
     3061 ggcacggtgc ggtgataggc agccgctcgt tggtgacaaa agatgtggag ccttacgcta
     3121 tcgttggcgg caatcccgct aagaagatta agaaacgctt caccgatgag gaaatttcat
     3181 tgcttctgga gatggagtgg tggaattggt cactggagaa gatcaaagcg gcaatgccca
     3241 tgctgtgctc gtctaatatt gttggcctgc acaagtattg gctcgagttt gccgtctaac
     3301 aattcaatca agccgatgcc gcttcgcggc acggcttatt tcaggcgtta tgcagccaaa
     3361 tcccaacaat taagggtctt aaaatggtaa aagattggat tcccatctct catgataatt
     3421 acaagcaggt gcaaggaccg ttctatcatg gaaccaaagc caatttggcg attggtgact
     3481 tgctaaccac agggttcatc tctcatttcg aggacggtcg tattcttaag cacatctact
     3541 tttcagcctt gatggagcca gcagtttggg gagctgaact tgctatgtca ctgtctggcc
     3601 tcgagggtcg cggctacata tacatagttg agccaacagg accgttcgaa gacgatccga
     3661 atcttacgaa caaaagattt cccggtaatc caacacagtc ctatagaacc tgcgaaccct
     3721 tgagaattgt tggcgttgtt gaagactggg aggggcatcc tgttgaatta ataaggggaa
     3781 tgttggattc gttggaggac ttaaagcgcc gtggtttaca cgtcattgaa gactagcaat
     3841 tcaatcaagc cgatgccgct tcgcggcacg gcttatttca ggcgttatgc agccaaatcc
     3901 caacaattaa gggtcttaaa gtgaaaatat cactaatggc tgcaaaagca agaaatgggg
     3961 ttattggctg cggctcggat atcccgtgga acgctaaagg tgagcagctg ctttttaaag
     4021 caataactta caatcaatgg ctcttagtcg gccgtaaaac atttgaggca atgggggctc
     4081 tcccaaatag aaagtatgca gttgtcagcc gctcaggatc ggtagctact aacgatgatg
     4141 tggttgtgtt tccatctata gaagcagcaa tgagggagct aaagactctt acgaaccatg
     4201 ttgttgtttc tggtggtgga gagatctaca agagtctgat cgcccatgcc gacacgctac
     4261 atatctcgac aatagattcc gagccagagg gcaatgtttt ctttccggaa atccccaaag
     4321 agttcaatgt ggtgttcgag caggaatttc attcaaatat aaattatcgc tatcaaatct
     4381 ggcaaagggg ttaaatcagg tcaagtctgc ttttattatt tttaagcgtg cataataagc
     4441 cctacacaaa ttgggagata tatcatgaaa ggctggcttt ttcttgttat cgcaatagtt
     4501 ggcgaagtaa tcgcaacatc cgcattaaaa tctagcgagg gctttactaa gcttgcccct
     4561 tccgccgttg tcataatcgg ttatggcatc gcattttatt ttctttctct ggttctgaaa
     4621 tccatccctg tcggtgttgc ttatgcagtc tggtcgggac tcggcgtcgt cataattaca
     4681 gccattgcct ggttgcttca tgggcaaaag cttgatgcgt ggggctttgt aggtatgggg
     4741 ctcataattg ctgccttttg ctcgcccgat ccccatcgtg gaagtcgctg cggaggccga
     4801 cgccatggtg acggtgttcg gcattctgaa tctcaccgag gactccttct tcgatgagag
     4861 ccggcggcta gaccccgccg gcgctgtcac cgcggcgatc gaaatgctgc gagtcggatc
     4921 agacgtcgtg gatgtcggac cggccgccag ccatccggac gcgaggcctg tatcgccggc
     4981 cgatgagatc agacgtattg cgccgctctt agacgccctg tccgatcaga tgcaccgtgt
     5041 ttcaatcgac agcttccaac cggaaaccca gcgctatgcg ctcaagcgcg gcgtgggcta
     5101 cctgaacgat atccaaggat ttcctgaccc tgcgctctat cccgatattg ctgaggcgga
     5161 ctgcaggctg gtggttatgc actcagcgca gcgggatggc atcgccaccc gcaccggtca
     5221 ccttcgaccc gaagacgcgc tcgacgagat tgtgcggttc ttcgaggcgc gggtttccgc
     5281 cttgcgacgg agcggggtcg ctgccgaccg gctcatcctc gatccgggga tgggattttt
     5341 cttgagcccc gcaccggaaa catcgctgca cgtgctgtcg aaccttcaaa agctgaagtc
     5401 ggcgttgggg cttccgctat tggtctcggt gtcgcggaaa tccttcttgg gcgccaccgt
     5461 tggccttcct gtaaaggatc tgggtccagc gagccttgcg gcggaacttc acgcgatcgg
     5521 caatggcgct gactacgtcc gcacccacgc gcctggagat ctgcgaagcg caatcacctt
     5581 ctcggaaacc ctcgcgaaat ttcgcagtcg cgacgccaga gaccgagggt tagatcatgc
     5641 ctagcattca ccttccggcc gcccgcta


  

Salmonella sp. Nsa292 plasmid RCPNSA292, partial sequence (GenBank: KP870112, In1086)

        1 ctacctctca ctagtgaggg gcggcagcgc atcaagcggt gagcgcactc cggcaccgcc
       61 aactttcagc acatgcgtgt aaatcatcgt cgtagagacg tcggaatggc cgagcagatc
      121 ctgcacggtt cgaatgtcgt aaccgctgcg gagcaaggcc gtcgcgaacg agtggcggag
      181 ggtgtgcggt gtggcgggct tcgtgatgcc tgcttgttct acggcacgtt tgaaggcgcg
      241 ctgaaaggtc tggtcataca tgtgatggcg acgcacgaca ccgctccgtg gatcggtcga
      301 atgcgtgtgc tgcgcaaaaa cccagaacca cggccaggaa tgcccggcgc gcggatactt
      361 ccgctcaagg gcgtcgggaa gcgcaacgcc gctgcggccc tcggcctggt ccttcagcca
      421 ccatgcccgt gcacgcgaca gctgctcgcg caggctgggt gccaagctct cgggtaacat
      481 caaggcccga tccttggagc ccttgccctc ccgcacgatg atcgtgccgt gatcgaaatc
      541 cagatccttg acccgcagtt gcaaaccctc actgatccgc atgcccgttc catacagaag
      601 ctgggcgaac aaacgatgct cgccttccag aaaaccgagg atgcgaacca cttcatccgg
      661 ggtcagcacc accggcaagc gccgcgacgg ccgaggtctt ccgatctcct gaagccaggg
      721 ggcttgttat gactgttttt ttgtacagtc tatgcctcgg gcatccaagc agcaagcgcg
      781 ttacgccgtg ggtcgatgtt tgatgttatg gagcagcaac gatgttacgc agcagggcag
      841 tcgccctaaa acaaagttag atgcactaag cacataattg ctcacagcca aactatcagg
      901 tcaagtctgc ttttattatt tttaagcgtg cataataagc cctacacaaa ttgggagtta
      961 gacatcatga gcaacgcaaa aacaaagtta ggcatcacaa agtacagcat cgtgaccaac
     1021 agcaacgatt ccgtcacact gcgcctcatg actgagcatg accttgcgat gctctatgag
     1081 tggctaaatc gatctcatat cgtcgagtgg tggggcggag aagaagcacg cccgacactt
     1141 gctgacgtac aggaacagta cttgccaagc gttttagcgc aagagtccgt cactccatac
     1201 attgcaatgc tgaatggaga gccgattggg tatgcccagt cgtacgttgc tcttggaagc
     1261 ggggacggac ggtgggaaga agaaaccgat ccaggagtac gcggaataga ccagttactg
     1321 gcgaatgcat cacaactggg caaaggcttg ggaaccaagc tggttcgagc tctggttgag
     1381 ttgctgttca atgatcccga ggtcaccaag atccaaacgg acccgtcgcc gagcaacttg
     1441 cgagcgatcc gatgctacga gaaagcgggg tttgagaggc aaggtaccgt aaccacccca
     1501 tatggtccag ccgtgtacat ggttcaaaca cgccaggcat tcgagcgaac acgcagtgat
     1561 gcctaaccct tccatcgagg gggacgtcca agggctggcg cccttggccg cccctcatgt
     1621 caaacgttgg gcgaacccgg agcctcatta attgttagcc gttaaaatta agccctttac
     1681 caaaccaata cttattatga aaaacacaat acatatcaac ttcgctattt ttttaataat
     1741 tgcaaatatt atctacagca gcgccagtgc atcaacagat atctctactg ttgcatctcc
     1801 attatttgaa ggaactgaag gttgtttttt actttacgat gcatccacaa acgctgaaat
     1861 tgctcaattc aataaagcaa agtgtgcaac gcaaatggca ccagattcaa ctttcaagat
     1921 cgcattatca cttatggcat ttgatgcgga aataatagat cagaaaacca tattcaaatg
     1981 ggataaaacc cccaaaggaa tggagatctg gaacagcaat catacaccaa agacgtggat
     2041 gcaattttct gttgtttggg tttcgcaaga aataacccaa aaaattggat taaataaaat
     2101 caagaattat ctcaaagatt ttgattatgg aaatcaagac ttctctggag ataaagaaag
     2161 aaacaacgga ttaacagaag catggctcga aagtagctta aaaatttcac cagaagaaca
     2221 aattcaattc ctgcgtaaaa ttattaatca caatctccca gttaaaaact cagccataga
     2281 aaacaccata gagaacatgt atctacaaga tctggataat agtacaaaac tgtatgggaa
     2341 aactggtgca ggattcacag caaatagaac cttacaaaac ggatggtttg aagggtttat
     2401 tataagcaaa tcaggacata aatatgtttt tgtgtccgca cttacaggaa acttggggtc
     2461 gaatttaaca tcaagcataa aagccaagaa aaatgcgatc accattctaa acacactaaa
     2521 tttataaaaa atctaatggc aaaatcgccc aacccttcaa tcaagtcggg acggccaaaa
     2581 gcaagctttt ggctcccctc gctggcgctc ggcgcccctt atttcaaacg ttagacggca
     2641 aagtcacaga ccgcgggatc tcttatgacc aactactttg atagcccctt caaaggcaag
     2701 ctgctttctg agcaagtgaa gaaccccaat atcaaagttg ggcggtacag ctattactct
     2761 ggctactatc atgggcactc attcgatgac tgcgcacggt atctgtttcc ggaccgtgat
     2821 gacgttgata agttgatcat cggtagtttc tgctctatcg ggagtggggc ttcctttatc
     2881 atggctggca atcaggggca tcggtacgac tgggcatcat ctttcccgtt cttttatatg
     2941 caggaagaac ctgcattctc aagcgcactc gatgccttcc aaaaagcagg taatactgtc
     3001 attggcaatg acgtttggat cggctctgag gcaatggtca tgcccggaat caagatcggg
     3061 cacggtgcgg tgataggcag ccgctcgttg gtgacaaaag atgtggagcc ttacgctatc
     3121 gttggcggca atcccgctaa gaagattaag aaacgcttca ccgatgagga aatttcattg
     3181 cttctggaga tggagtggtg gaattggtca ctggagaaga tcaaagcggc aatgcccatg
     3241 ctgtgctcgt ctaatattgt tggcctgcac aagtattggc tcgagtttgc cgtctaacaa
     3301 ttcaatcaag ccgatgccgc ttcgcggcac ggcttatttc aggcgttatg cagccaaatc
     3361 ccaacaatta agggtcttaa aatggtaaaa gattggattc ccatctctca tgataattac
     3421 aagcaggtgc aaggaccgtt ctatcatgga accaaagcca atttggcgat tggtgacttg
     3481 ctaaccacag ggttcatctc tcatttcgag gacggtcgta ttcttaagca catctacttt
     3541 tcagccttga tggagccagc agtttgggga gctgaacttg ctatgtcact gtctggcctc
     3601 gagggtcgcg gctacatata catagttgag ccaacaggac cgttcgaaga cgatccgaat
     3661 cttacgaaca aaagatttcc cggtaatcca acacagtcct atagaacctg cgaacccttg
     3721 agaattgttg gcgttgttga agactgggag gggcatcctg ttgaattaat aaggggaatg
     3781 ttggattcgt tggaggactt aaagcgccgt ggtttacacg tcattgaaga ctagtccttt
     3841 gcataacaaa gccatcaaac cggacgccag agattccgcg cctgttgcgc atggcttcgc
     3901 cattttatgc gcaataggcg cgccaccctg tcgccgttta tggcggcgtt aacccaaagg
     3961 agtatcgtga aaatatcact aatggctgca aaagcaagaa atggggttat tggctgcggc
     4021 tcggatatcc cgtggaacgc taaaggtgag cagctgcttt ttaaagcaat aacttacaat
     4081 caatggctct tagtcggccg taaaacattt gaggcaatgg gggctctccc aaatagaaag
     4141 tatgcagttg tcagccgctc aggatcggta gctactaacg atgatgtggt tgtgtttcca
     4201 tctatagaag cagcaatgag ggagctaaag actcttacga accatgttgt tgtttctggt
     4261 ggtggagaga tctacaagag tctgatcgcc catgccgaca cgctacatat ctcgacaata
     4321 gattccgagc cagagggcaa tgttttcttt ccggaaatcc ccaaagagtt caatgtggtg
     4381 ttcgagcagg aatttcattc aaatataaat tatcgctatc aaatctggca aaggggttaa
     4441 ccatccaagc catcggacac attttgcttc gctgcgctca aaacgcaaaa tgtgccgctg
     4501 cttagcggcg ttagatgcac taagcacata attgctcaca gccaaactat gagcaacgca
     4561 gtgcccgccg agatttcggt acagctatca caggcactca acgtcatcga gcatcatctg
     4621 ggatcgacgt tgctggccgt gcatttgtac ggctctgcac tcgacggtgg cctgaagcca
     4681 tgcagtgata ttgatttgct ggttactgtg actgcacagc tcgatgagac tgtgcggcag
     4741 gctctgttcg tagatttcct ggaagtttcc gcttctcccg gccaaagtga agctctccgt
     4801 gccttggaag ttaccatcgt cgtgtacggc gatgttgttc cttggcgtta tccagccaga
     4861 cgggaactgc aattcgggga gtggcagcgc aaggacattc ttgcgggcat cttcgagccc
     4921 gcgacaaccg atgttgatct ggctattctg ctaactaaag caaggcaaca cagccttgcc
     4981 ttggcaggtt cggccgcgga agatttcttc aactcagtcc cggaaagcga tctattcaaa
     5041 gcactggccg acaccttgaa actatgaact cacaaccgga tgggcaggcg acgagcggaa
     5101 tgtagtgctt actttgtctc gcatttggta cagcgcagca accggcaaga tcgcgccgaa
     5161 ggatgtagct gccaactggg taatggaacg cctgcccgtc caacatcagc ccgtgctgct
     5221 tgaagcccag caggcttacc ttggacaagg gatggattgc ttggcctcac gcgctgatca
     5281 gttgactgcg ttcatttact ttgtgaagca cgaagccgcc agtctgctcg gctccacgcc
     5341 aatgatgtct aacagttcat tcaagccgac gccgcttcgc ggcgcagctt aaagacaaga
     5401 aaaagcccca actgataaca gttggggctt cagtattgtg attggtggag caatagcacc
     5461 ctatgaaagg ctggcttttt cttgttatcg caatagttgg cgaagtaatc gcaacatccg
     5521 cattaaaatc tagcgagggc tttactaagc ttgccccttc cgccgttgtc ataatcggtt
     5581 atggcatcgc attttatttt ctttctctgg ttctgaaatc catccctgtc ggtgttgctt
     5641 atgcagtctg gtcgggactc ggcgtcgtca taattacagc cattgcctgg ttgcttcatg
     5701 ggcaaaagct tgatgcgtgg ggctttgtag gtatggggct cataattgct gcctttttgc
     5761 tcgcccgatc cccatcgtgg aagtcgctgc ggaggccgac gccatggtga cggtgttcgg
     5821 cattctgaat ctcaccgagg actccttctt cgatgagagc cggcggctag accccgccgg
     5881 cgctgtcacc gcggcgatcg aaatgctgcg agtcggatca gacgtcgtgg atgtcggacc
     5941 ggccgccagc catccggacg cgaggcctgt atcgccggcc gatgagatca gacgtattgc
     6001 gccgctctta gacgccctgt ccgatcagat gcaccgtgtt tcaatcgaca gcttccaacc
     6061 ggaaacccag cgctatgcgc tcaagcgcgg cgtgggctac ctgaacgata tccaaggatt
     6121 tcctgaccct gcgctctatc ccgatattgc tgaggcggac tgcaggctgg tggttatgca
     6181 ctcagcgcag cgggatggca tcgccacccg caccggtcac cttcgacccg aagacgcgct
     6241 cgacgagatt gtgcggttct tcgaggcgcg ggtttccgcc ttgcgacgga gcggggtcgc
     6301 tgccgaccgg ctcatcctcg atccggggat gggatttttc ttgagccccg caccggaaac
     6361 atcgctgcac gtgctgtcga accttcaaaa gctgaagtcg gcgttggggc ttccgctatt
     6421 ggtctcggtg tcgcggaaat ccttcttggg cgccaccgtt ggccttcctg taaaggatct
     6481 gggtccagcg agccttgcgg cggaacttca cgcgatcggc aatggcgctg actacgtccg
     6541 cacccacgcg cctggagatc tgcgaagcgc aatcaccttc tcggaaaccc tcgcgaaatt
     6601 tcgcagtcgc gacgccagag accgagggtt agatcatgcc tagcattcac cttccggccg
     6661 cccgcta
