# Supplementary material for: Characterization of Novel Integrons, In1085 and In1086, and the Surrounding Genes in Plasmids from Enterobacteriaceae, and the Role for attCaadA16 Structural Features during attI1 × attC Integration
Source: Front Microbiol. 2017 Jun 2;8:1003. doi: 10.3389/fmicb.2017.01003 (PMC5454043; doi:10.3389/fmicb.2017.01003)
Supplement: Supplementary file 1 [file Data_Sheet_1.ZIP › Sequence for pNSA292 & pECO336.txt]

Plasmid ECO336 (pECO336) was isolated from Enterobacter Cloacae Eco336 strain collected from inpatient's blood sample in the infection unit.

>pECO336.sequence
tgccatcacgactgtgctggtcattaaggggagcccgcagaattcggaaaaaatcgtacgctaaggttttccgggcatccgtaagggccgaaacttcccgtcttccagtctgcggctctgccgccagacgtaatcgccggttaggttgatgt
gctcccagcccagcggcgacaggaattgcagcagctcgccgtccaccggcttgccggcctcgaccaacccctgggtggcgcgttccaggtacaccgtgttccacagcacgatagccgccgtcaccaggttgaggccgctggcccggtagcgc
tgctgctcgaagctccgatccctgatttccccaaggcggttgaagaacaccgccctggccagcgagttgcgcgcctcacctttgttcaggccggcatgcacgcggcggcgcagttcaacactttgcagccagtccaggatgaacagcgtgcg
ctcgatccggcccagctcgcgcagggccacggccagtccgttctggcgcgggtagctgccgagcttgcgcagcatcagcgaggcggtgacggtgccctgcttgatcgagctggccaggcgcaggatgtcgtcccagtgggcacgcacgtgct
tgatgttcagggtgccgccgatcagcgggcgcaacgtcgggtaggcttgcacgccctgcggcacgtacagcttggtttcgccgaggtcgcggatgcgcggcgcgaagcggaagcctagcaggtgcatcagggcaaagacgtgatcggtgaag
ccggccgtgtcggtgtagtgctcctcgatccgcaggtcggactcgtggtacagcaggccgtcgagcacataggtggaatcgcggacgccgacattcaccacgcgggtgctgaacggcgcgtactggtcggagatatgggtatagaacagccg
tcccggctcgctaccgtacttcgggttgacgtgcccggtgctctcgccccggccacccgcgcggaagcgctggccatcggaggatgaggtcgtgccgtcgccccagtgggcggcaaaggcgtggcgatactggtggttgaccagctcggcca
aggccgccgaataggtttcgtcgcggatgtgccaggcttgcagccaggacagcttggcgtaggtcaggccggggctcgactcggccatcttggtcagcccgaggttgatcgcatcaccgaggattgcggacagcagcaacgtcctgtctttg
gcctcggccccgtccttcaagtgggtgaagtggcggctgaagcccgtccagtcgtccacgtccatcagcagttcggtgatcttgatgcgcggcagtaactggctggtttggtcgatcagcgcctgcgcccgatccggcaccgccgcatccag
cggggtgattttcagccctgactcggtgaggatggcatcgggcagctcgttgtccttggccaggcgggtgacggtggccaactgctcgtccagcagctgcaaacgctcttccaggtactggtcgctgttcgggttgatcgccaggggcaggg
cctgctcgcgcttgagtgcggcgaacttctcggccggcagcaggtagtcgtcgaagtcgcggaactgccgcgagcccttgacccagatgtcgccggagcgcagggcgttcttcagctcggacagggcgcagatttcgtagaatttccggtcg
aggccttccggggtgatcaccagcggcttccagcgcggcttgatgaaggccgtgggtgcatcggccggcaccttgcgcaggttgtcggcgttcatctcacgcagggtctgcacggctgccagcacgccttgcgcggccggcccgtgctgttc
cccaacttttcgctcggcgaagagtatgaacatgcgccgccggcgacgaatcgccaaatctcaccgtatctcccgagcggacgatttcgcaccggtctgcccgtcgaagggcttgcgatcgaacggggcgaccttttctatgcatgtccgcg
agccagcgtcttttatggcacggcgctcgacgccgaccttcggacgcgcggcgtaagcacgcttgtcatggccgggataagcaccaccggcgttgttctttcaagcgtcgcctgggctagtgatgcggactacgacgtgcgtttggtccagg
actgctgctacgacccggatcgggatgcccacgaagctctgttgcgttccgggttcggcggacgtgtacaggtcgtgtaattttcgggcctcgcatgatcgcggccatagccgcaggtggattggtgcgaggcagggccagtccaagtcagg
gtgcggtcatcgcggcgcctgcaactctcaaaaacccatcgccgtagcggaggtcttgtaatcgcatgtcattacgcacgcccgatttattgttcacagcgatagcacctgccatttggggcagcacctacattgtcaccacccaatacctg
ccgaacttctcaccgatgacggtcgcgatgctgcgggcgttgccggcgggtttattgctcgtgatgatcgtccgacagattccaacgggaatctggtggatgcgcatcttcatcctcggcgcacttaatatttcgctattctggagcttgtt
gtttatttcggtctaccgcctgccgggcggggtcgcggcgacggtaggcgctgtgcagccgctgatggtcgtgttcatctctgccgctctgctaggtagcccgatacgattgatggcggtcctgggggctatttgcggaactgcgggcgtgg
cgctgttggtgttgacaccaaacgcagcgctagatcctgtcggcgtcgcagcgggcctggcgggggcggtttccatggcgttcggaaccgtgctgacccgcaagtggcaacctcccgtgcctctgctcacctttaccgcctggcaactggcg
gccggaggacttctgctcgttccagtagctttagtgtttgatccgccaatcccgatgcctacaggaaccaatgttctcggcctggcgtggctcggcctgatcggagcgggtttaacctacttcctttggttccgggggatctcgcgactcga
acctacagttgtttccttactgggctttctcagcccggggaccgccgtgttgctaggatggttgttcttggatcagacgctgagtgcgcttcaaatcatcggcgtcctgctcgtgatcgggagtatctggctgggccaacgttccaaccgca
ctcctagggcgcgtatagcttgccggaagtcgccttgacccgcatggcataggcctatcgtttccacgatcagcgatcggctcgttgccctgcgccgctccaaagcccgcgacgcagcgccggcaggcagagcaagtagagggcagcgcctg
caatccatgcccacccgttccacgttgttatagaagccgcatagatcgccgtgaagaggaggggtccgacgatcgaggtcaggctggtgagcgccgccagtgagccttgcagctgcccctgacgttcctcatccacctgcctggacaacatt
gcttgcagcgccggcattccgatgccacccgaagcaagcaggaccatgatcgggaacgccatccatccccgtgtcgcgaaggcaagcaggatgtagcctgtgccgtcggcaatcattccgagcatgagtgcccgcctttcgccgagccgggc
ggctacagggccggtgatcattgcctgggcgagtgaatgcagaatgccaaatgcggcaagcgaaatgccgatcgtggtcgcgtcccagtgaaagcgatcctcgccgaaaatgacccaaagcgcggccggcacctgtccgacaagttgcatga
tgaagaagaccgccatcagggcggcgacgacggtcatgccccgggcccaccggaacgaagcgagcgggttgagagcctcccggcgtaacggccggcgttcgcctttgtgcgactccggcaaaaggaaacagcccgtcaggaaattgaggccg
ttcaaggctgccgcggcgaagaacggagcgtggggggagaaaccgcccatcagcccaccgagcacaggtcccgcgaccatcccgaacccgaaacaggcgctcatgaagccgaagtgccgcgcgcgctcatcgccatcagtgatatcggcaat
ataagcgccggctaccgccccagtcgccccggtgatgccggccacgatccgcccgatatagagaacccaaaggaaaggcgccgtcgccatgatggcgtagtcgacagcagcgccggccagcgagacgagcaagaccggccgccgcccgaaac
gatccgacagcgcgcccagcacaggtgcgcaggcaaattgcatcaacgcatacagcgccagcagaatgccatagtgggcggtgacgtcgttcgagtgaaccagatcgcgcaggaggcccggcagcaccggcataatcaggccgatgccgaca
gcgtcgagcgcgacagtgctcagaattacgatcaggggtctgttgggtttcacgtctggcctccggaccagcctccgctggtccgattgaacgcgcggattctttatcactgataagttggtggacatattatgtttatcagtgataaagtg
tcaagcatgacaaagttgcagccgaatacagtgatccgtgccgccctggacctgttgaacgaggtcggcgtagacggtctgacgacacgcaaactggcggaacggttgggggttcagcagccggcgctttactggcacttcaggaacaagcg
ggcgctgctcgacgcactggccgaagccatgctggcggagaatcatacgcattcggtgccgagagccgacgacgactggcgctcatttctgatcgggaatgcccgcagcttcaggcaggcgctgctcgcctaccgcgatggcgcgcgcatcc
atgccggcacgcgaccgggcgcaccgcagatggaaacggccgacgcgcagcttcgcttcctctgcgaggcgggtttttcggccggggacgccgtcaatgcgctgatgacaatcagctacttcactgttggggccgtgcttgaggagcaggcc
ggcgacagcgatgccggcgagcgcggcggcaccgttgaacaggctccgctctcgccgctgttgcgggccgcgatagacgccttcgacgaagccggtccggacgcagcgttcgagcagggactcgcggtgattgtcgatggattggcgaaaag
gaggctcgttgtcaggaacgttgaaggaccgagaaagggtgacgattgatcaggaccgctgccggagcgcaacccactcactacagcagagccatgtagacaacatcccctccccctttccaccgcgtcagacgcccgtagcagcccgctac
gggctttttcatgccctgccctagcgtccaagcctcacggccgcgctcggcctctctggcggccttctggcgctcctgctgcggcgtccgctcgtgggccgtggcgcgggtccgcgcgccggcctcgtgcgcctggcgctcgcgggcgaggt
ccagggcggccgtcttcacgttctgccttgcgcagatgagataggggagcccgcagaattcggaaaaaatcgtacgtcagtcgtccgtgcggaggtactggtagagggtttcccggctgatgttgaactcgcgggcaagctgcgccttgggc
tcgccggccgtcgctcgctgccgcagggtagcagcctgctcatcggacagggctttcttgcggccccggtacgcgccacgctgcttggccaaggcgatgccctcacgctgccgctcgcggatcagggcgcgctcgaactcagcgaaggcccc
catcaccgacagcatcaggttggccatcggcgagtcctcgccagtgaacaccaggccctccttcaggaactcgatgcgcacgccgcgctgagtcagcttctgtaccaagcgacgcaggtcatcgaggttgcgggccagccgatccatgctgt
gcaccaccactgtatcgccttcgcggacgaagctcagcagcgcttcgagctgggggcgctgggtgtccttgcccgatgccttgtcggtgaacaccttgctcacctgggtttgttccagctggcgttccgggttctggtcaaagctgctgacc
cggacgtagccgatgcggtgcccctgcactgtcgttttcagaagacggctgcactgaacgtcagaagccgactgcactatagcagcggaggggttggatccatcaggcaacgacgggctgctgccggccatcagcggacgcagggaggactt
tccgcaaccggccgttcgatgcggcaccgatggccttcgcgcaggggtagtgaatccgccaggattgacttgcgctgccctacctctcactagtgaggggcggcagcgcatcaagcggtgagcgcactccggcaccgccaactttcagcaca
tgcgtgtaaatcatcgtcgtagagacgtcggaatggccgagcagatcctgcacggttcgaatgtcgtaaccgctgcggagcaaggccgtcgcgaacgagtggcggagggtgtgcggtgtggcgggcttcgtgatgcctgcttgttctacggc
acgtttgaaggcgcgctgaaaggtctggtcatacatgtgatggcgacgcacgacaccgctccgtggatcggtcgaatgcgtgtgctgcgcaaaaacccagaaccacggccaggaatgcccggcgcgcggatacttccgctcaagggcgtcgg
gaagcgcaacgccgctgcggccctcggcctggtccttcagccaccatgcccgtgcacgcgacagctgctcgcgcaggctgggtgccaagctctcgggtaacatcaaggcccgatccttggagcccttgccctcccgcacgatgatcgtgccg
tgatcgaaatccagatccttgacccgcagttgcaaaccctcactgatccgcatgcccgttccatacagaagctgggcgaacaaacgatgctcgccttccagaaaaccgaggatgcgaaccacttcatccggggtcagcaccaccggcaagcg
ccgcgacggccgaggtcttccgatctcctgaagccagggggcttgttatgactgttTttttgtacagtctatgcctcgggcatccaagcagcaagcgcgttacgccgtgggtcgatgtttgatgttatggagcagcaacgatgttacgcagc
agggcagtcgccctaaaacaaagttagatgcactaagcacataattgctcacagccaaactatcaggtcaagtctgcttttattatttttaagcgtgcataataagccctacacaaattgggagttagacatcatatgagcaacgcaaaaac
aaagttaggcatcacaaagtacagcatcgtgaccaacagcaacgattccgtcacactgcgcctcatgactgagcatgaccttgcgatgctctatgagtggctaaatcgatctcatatcgtcgagtggtggggcggagaagaagcacgcccga
cacttgctgacgtacaggaacagtacttgccaagcgttttagcgcaagagtccgtcactccatacattgcaatgctgaatggagagccgattgggtatgcccagtcgtacgttgctcttggaagcggggacggacggtgggaagaagaaacc
gatccaggagtacgcggaatagaccagttactggcgaatgcatcacaactgggcaaaggcttgggaaccaagctggttcgagctctggttgagttgctgttcaatgatcccgaggtcaccaagatccaaacggacccgtcgccgagcaactt
gcgagcgatccgatgctacgagaaagcggggtttgagaggcaaggtaccgtaaccaccccatatggtccagccgtgtacatggttcaaacacgccaggcattcgagcgaacacgcagtgatgcctaacccttccatcgagggggacgtccaa
gggctggcgcccttggccgcccctcatgtcaaacgttgggcgaacccggagcctcattaattgttagccgttaaaattaagccctttaccaaaccaatacttattatgaaaaacacaatacatatcaacttcgctatttttttaataattgc
aaatattatctacagcagcgccagtgcatcaacagatatctctactgttgcatctccattatttgaaggaactgaaggttgttttttactttacgatgcatccacaaacgctgaaattgctcaattcaataaagcaaagtgtgcaacgcaaa
tggcaccagattcaactttcaagatcgcattatcacttatggcatttgatgcggaaataatagatcagaaaaccatattcaaatgggataaaacccccaaaggaatggagatctggaacagcaatcatacaccaaagacgtggatgcaattt
tctgttgtttgggtttcgcaagaaataacccaaaaaattggattaaataaaatcaagaattatctcaaagattttgattatggaaatcaagacttctctggagataaagaaagaaacaacggattaacagaagcatggctcgaaagtagctt
aaaaatttcaccagaagaacaaattcaattcctgcgtaaaattattaatcacaatctcccagttaaaaactcagccatagaaaacaccatagagaacatgtatctacaagatctggataatagtacaaaactgtatgggaaaactggtgcag
gattcacagcaaatagaaccttacaaaacggatggtttgaagggtttattataagcaaatcaggacataaatatgtttttgtgtccgcacttacaggaaacttggggtcgaatttaacatcaagcataaaagccaagaaaaatgcgatcacc
attctaaacacactaaatttataaaaaatctaatggcaaaatcgcccaacccttcaatcaagtcgggacggccaaaagcaagcttttggctcccctcgctggcgctcggcgccccttatttcaaacgttagacggcaaagtcacagaccgcg
ggatctcttatgaccaactactttgatagccccttcaaaggcaagctgctttctgagcaagtgaagaaccccaatatcaaagttgggcggtacagctattactctggctactatcatgggcactcattcgatgactgcgcacggtatctgtt
tccggaccgtgatgacgttgataagttgatcatcggtagtttctgctctatcgggagtggggcttcctttatcatggctggcaatcaggggcatcggtacgactgggcatcatctttcccgttcttttatatgcaggaagaacctgcattct
caagcgcactcgatgccttccaaaaagcaggtaatactgtcattggcaatgacgtttggatcggctctgaggcaatggtcatgcccggaatcaagatcgggcacggtgcggtgataggcagccgctcgttggtgacaaaagatgtggagcct
tacgctatcgttggcggcaatcccgctaagaagattaagaaacgcttcaccgatgaggaaatttcattgcttctggagatggagtggtggaattggtcactggagaagatcaaagcggcaatgcccatgctgtgctcgtctaatattgttgg
cctgcacaagtattggctcgagtttgccgtctaacaattcaatcaagccgatgccgcttcgcggcacggcttatttcaggcgttatgcagccaaatcccaacaattaagggtcttaaaatggtaaaagattggattcccatctctcatgata
attacaagcaggtgcaaggaccgttctatcatggaaccaaagccaatttggcgattggtgacttgctaaccacagggttcatctctcatttcgaggacggtcgtattcttaagcacatctacttttcagccttgatggagccagcagtttgg
ggagctgaacttgctatgtcactgtctggcctcgagggtcgcggctacatatacatagttgagccaacaggaccgttcgaagacgatccgaatcttacgaacaaaagatttcccggtaatccaacacagtcctatagaacctgcgaaccctt
gagaattgttggcgttgttgaagactgggaggggcatcctgttgaattaataaggggaatgttggattcgttggaggacttaaagcgccgtggtttacacgtcattgaagactagcaattcaatcaagccgatgccgcttcgcggcacggct
tatttcaggcgttatgcagccaaatcccaacaattaagggtcttaaagtgaaaatatcactaatggctgcaaaagcaagaaatggggttattggctgcggctcggatatcccgtggaacgctaaaggtgagcagctgctttttaaagcaata
acttacaatcaatggctcttagtcggccgtaaaacatttgaggcaatgggggctctcccaaatagaaagtatgcagttgtcagccgctcaggatcggtagctactaacgatgatgtggttgtgtttccatctatagaagcagcaatgaggga
gctaaagactcttacgaaccatgttgttgtttctggtggtggagagatctacaagagtctgatcgcccatgccgacacgctacatatctcgacaatagattccgagccagagggcaatgttttctttccggaaatccccaaagagttcaatg
tggtgttcgagcaggaatttcattcaaatataaattatcgctatcaaatctggcaaaggggttaaatcaggtcaagtctgcttttattatttttaagcgtgcataataagccctacacaaattgggagatatatcatgaaaggctggctttt
tcttgttatcgcaatagttggcgaagtaatcgcaacatccgcattaaaatctagcgagggctttactaagcttgccccttccgccgttgtcataatcggttatggcatcgcattttattttctttctctggttctgaaatccatccctgtcg
gtgttgcttatgcagtctggtcgggactcggcgtcgtcataattacagccattgcctggttgcttcatgggcaaaagcttgatgcgtggggctttgtaggtatggggctcataattgctgccttttgctcgcccgatccccatcgtggaagt
cgctgcggaggccgacgccatggtgacggtgttcggcattctgaatctcaccgaggactccttcttcgatgagagccggcggctagaccccgccggcgctgtcaccgcggcgatcgaaatgctgcgagtcggatcagacgtcgtggatgtcg
gaccggccgccagccatccggacgcgaggcctgtatcgccggccgatgagatcagacgtattgcgccgctcttagacgccctgtccgatcagatgcaccgtgtttcaatcgacagcttccaaccggaaacccagcgctatgcgctcaagcgc
ggcgtgggctacctgaacgatatccaaggatttcctgaccctgcgctctatcccgatattgctgaggcggactgcaggctggtggttatgcactcagcgcagcgggatggcatcgccacccgcaccggtcaccttcgacccgaagacgcgct
cgacgagattgtgcggttcttcgaggcgcgggtttccgccttgcgacggagcggggtcgctgccgaccggctcatcctcgatccggggatgggatttttcttgagccccgcaccggaaacatcgctgcacgtgctgtcgaaccttcaaaagc
tgaagtcggcgttggggcttccgctattggtctcggtgtcgcggaaatccttcttgggcgccaccgttggccttcctgtaaaggatctgggtccagcgagccttgcggcggaacttcacgcgatcggcaatggcgctgactacgtccgcacc
cacgcgcctggagatctgcgaagcgcaatcaccttctcggaaaccctcgcgaaatttcgcagtcgcgacgccagagaccgagggttagatcatgcctagcattcaccttccggccgcccgctacattcaccttccggccgcccgctaaatat
ctccttttgggttgttaataaaacatccaataagttgactgtgcgtgaaaaagaaagttttgtgtgatggcgttgaagatcgcaccgttaagctcttatgtgggatggtgcagagctcgacgactaccgataaaacgcaaccgccgcaaaca
gacaagaaaaagccccaactgataacagttggggcttcagtattgtgattggtggagcaatagcaccctgaacccaaaaccttctcgctcaaccggtagtggctgataacaactcgtgagggctattgcgggttaagcatttagcgatgtct
agggccagactggacgtctgaacgcaagccgctgatactgtacataaccacagtatcagcggaggatacccatgtcgctggcaaggaacgccacggcgagtcaatcgcccactcaaacaaacggttacgaacgccaccaacccgaccagacg
ctgctctaccagctggttgagcagcactacccagccttcaaagcctcactcgaagcccaaggtcaacacctgcctcgctacatccaacaagaattcaacgacctcctccaatgtggccgtctggagtatggtttcatgcgggttcgctgcga
ggattgtcatcacgagcgtctggtcgccttcagctgtaaacgacgcggcttttgccctagctgcggtgcccgccggatggccgagagtgcggcgctgctgatagacgaagtcttccccaaggagcccattcgccagtgggtgctcagctttc
ctttccagctacgctttttgctggctcgccatccccagctgatgggccaggtcttgagtatcgtctatcgtacactctcaactcatctgatcaaaaaagccggttacaccaaagcctctgcacaaactggctcagtgactcttatccaacgc
tttggctccgcgctaaatctcaatgtccactaccacatgctgtttctcgatggtgtctatgccgaagatgactatggcaagcaacgcttccatcgtgtcaaggcacccacttacgatgagctgaatacgctcgctcacaccctcagccatcg
catcgctcgctgcatggaaaagcgtgggattttggagcgtgatgccgagaatacgtggttgacactggaagagggcgaagacgatacgctgactcaattacatggtgcttcggttacgtatcgcattgccgtcggcccccagcaagggcgca
aagtcttcaccctgcaaaccttgccagggcgtgaggataaagccgactcaagcagtcgagtagccaaccatgctggtttctcgctacacgccggtgtgatggccgaagcgcatcagcgggataagcttgagcgcttgtgtcgctacattagt
cggccagcggtttcagaaaaacgtctggcattaaccgccaatgggcaggtgcgttacgagctcaaaactccgtaccgcaatggcaccacccatgtgatcttcgagccgctggacttcatcgccaaactcgctgcgttggtacctaagccgcg
agtcaacctcacacgcttccacggcgtctttgcaccgaacagcaaacaccgagttcaagtaacacccgccaagcggggcaagaagcccgacaaatcggaaggtctcgatactaactggcgtgacaagagtcctgcagagcgccaccgcgcca
tgacctggatgcaacgcctcaagcgagtcttcaatattgatattgaagtctgcgaacactgcggcggtcacgtcaaagtgattgccagcatcgaagatccgaaggtcattgagcagattctcaagcatctgaaacagaaaacagccaaggcg
aatgccgccaagcagcgtgagctgccaccagaacgagcgccgccactgactcccagcctgttcgatccatcacagagtcgtctctttgactgacgaccccaaatccaacactgctcaacactgccaacttttaaacggggcggtggggcagt
ttgtatctctcgagctatcaggctagagattttaccgccaaatcgaaccttattagagcggtttaggctggaccggcagttaaaattggggcttgagcggtaaacgagtgagggaatttcaggtaagatacttcggatgaggagcaaaaagg
tggtttatacttcctatacccaagccaccacaataatcgccagcaacagtgaagggatcgacagcagggtgtccagaatgtgattcagcaccgcggagcgcaaaccgtgtgttgccccggcaaccacgccaagcaataagccacacaacgtg
gcggcaagggtgacgacaaacgcaccgcccacggtcggggccgcaccgctaagcaggcggcttaaaacatcacgccccaggtcatcagtcccgaggaagaaagagacttcgccatagcgtgaccatgacggcggcaaaagctggtagccaag
aaactgctggtcgatgccataaggcgcgaaccaaccaccaaaaatacacagaattgccagtccagcacagccatacaggccgatcattgcggttgcatcgccgtaaaaattgcgccatgcggtgcgcagcgtaccaggcgggcgcttttcgc
tgtagacgctatcgtaaggcataccattccttatgtttcagagggttagccatagcacccaaaatatcagagatcacgttaacaatgataaccagtgagccaatcaccatcacacccgccgaaatcgccgcgtaatcctgctggcgaatcgc
gttaatcagccaacggccaagacctggccagctaaagaccatctcggtgatcatcgccagcgtcagcatggtggaaaactgtaaccccaggcgcgggataaccggtgggagagcgttgtgcagtacgtgacggcgtaaaatcgttaaccgtg
acagaccacgagtcgccgccgctttgacatagttttgatcaaagacctcaatagtgctgatacgcatcagacgaataacttccgtcgtcggtgccacggagagcgttaacaccggaagcaccatatggcggatggcactgaccagcatttca
tcgcgccagggcgagtcggagatccaggcgtcaataatggcaaacccggttacgggttttacttcataaagcagatcaaaacgccctgatacgggtaaccagccgagggttagtgagaatagcaacgtcagcagcagcgccagccaaaaaac
cggaatagagaagcccatcagagccaatgcgctgatgcaacgatcctgccatttattacgcgttatgcccgccaacatgccgatggggatcccgaccattagtgcaaaaccaaatgccagaatgcacagttccattgttgccgggaacacct
ctttcagttgttctgagatcaactggccgttaatactggacacaccaaaatcccagtgaatcaggccattgaaccagaatacccaagcgttccacagcgatgcgccctgtaacggcgcatggggggtgaaataactcagactgaagccaata
aaggtcaggaagaacaaagtgaccagcaataataaaaatcggcgtagggtgaagataatcatggttttttcacctcgtcagccttttccctggaaaccccggcaaaagaagcgttgccgaacggactgagcaccagccctttgatgtcatag
cggtaagcctgcaaacggagcgaagaggccagaggcaggatcggcaactcgcgcgcaagaatattttgcgcttcgtcgtaggcatcaattcgcgaggagagttgttgcgaagagagggctttgcgcaaaatgctgtcaaactcgggattgca
ccagtgggcaaaattggtctgcgagttaatggcggcacagctaagcatcggtcggaaaaagctgtcaggatcgttactgtcagttgcccaaccggacaacgtcagatcatggttcatatccattaatcgcgcctcctgaaaacggccctcta
ccgggatgatcttcactttcacacccacctgagccatatcagcctgaatcagctctgcggttttcagcggactggggttccaggcctgagagctggtaggtacccagagttgtaacgtcaggttttccagccccagcgcttttaactgctcg
cgcgattttgccgggttgtactcggtaattttagcttcgttgtcataagcccacgaggcgcgaggcaaaatagatgccgcggtttccgccgtaccgtagtaaatagattgcattaaccgttggttgttaatggccagcgctagcgcatgtcg
tacggcagggttgttcaacggcggtttatccgtgttgaacgccagataggcgatattcatccccggacgcagcgtcaggcgcagccgcgggtcatcacgcagtatgctgagctggctggcggcaggccatgccaggacgtcgcactcgccgg
tcagtaatttcgataagcgtccggtcccgccagagccgagatccaccacgacctgcggcatcaagggggtaccacgccagaatttttcatgccgttgtaggcgaatatattggcctgcacgattttctgaaagttggtacgggcctgtgccg
acgggttgtctgtcgagtaattcctggcgatcctgttttgctaatttggcggcatattcggccgacatcacagaggcataatgtgtggcaaggtgccacaagaaggaggcgtcgggttgatttaagcgaaattcaacggtgttgttgtccag
tttacgcacgctttggacgttatcggcgaactgcaggctatcaaaataaggaaaactgctaccattgacattatgccacggatgctggcgatcaaagatgcgctcgaaggtaaataccacatcgtccgcatttagtttgcgggtgggcgtga
accaggcagtcttttgaaacggaacatcgcgtcgtaaatggaagcggtaggttgcgccgttatctaatacttcccagctttcagccagttctggcaccaggcgataggtgtagggatcgacatcaagcagtcggtcatacaattgggccgct
aatgtgtctacgatgagaccgctgcttgctttttgtggattgaacgtattgacctgcccgctaacgcaatagacaaagccactgtcacgaatatcagcgtacgaggcctgctcaggcgcagctgcagcctgaccactcagaaatccagccat
cacgatcagagatgataaaaccaggcgcataattttaaagggttatatataaagaagctatcttactaatacttaatgacatttgccattaccgtttgtttttggggcagtggggttga


Plasmid NSA292 (pNSA292) was isolated from non-typhoidal Salmonella Nsa292 strain collected from inpatient's urine sample in the urinary surgery unit.
 
>pNSA292.sequence
atgtcattacgcacgcccgatttattgttcacagcgatagcacctgccatttggggcagcacctacattgtcaccacccaatacctgccgaacttctcaccgatgacggtcgcgatgctgcgggcgttgccggcgggtttattgctcgtgat
gatcgtccgacagattccaacgggaatctggtggatgcgcatcttcatcctcggcgcacttaatatttcgctattctggagcttgttgtttatttcggtctaccgcctgccgggcggggtcgcggcgacggtaggcgctgtgcagccgctga
tggtcgtgttcatctctgccgctctgctaggtagcccgatacgattgatggcggtcctgggggctatttgcggaactgcgggcgtggcgctgttggtgttgacaccaaacgcagcgctagatcctgtcggcgtcgcagcgggcctggcgggg
gcggtttccatggcgttcggaaccgtgctgacccgcaagtggcaacctcccgtgcctctgctcacctttaccgcctggcaactggcggccggaggacttctgctcgttccagtagctttagtgtttgatccgccaatcccgatgcctacagg
aaccaatgttctcggcctggcgtggctcggcctgatcggagcgggtttaacctacttcctttggttccgggggatctcgcgactcgaacctacagttgtttccttactgggctttctcagcccggggaccgccgtgttgctaggatggttgt
tcttggatcagacgctgagtgcgcttcaaatcatcggcgtcctgctcgtgatcgggagtatctggctgggccaacgttccaaccgcactcctagggcgcgtatagcttgccggaagtcgccttgacccgcatggcataggcctatcgtttcc
acgatcaggaccgctgccggagcgcaacccactcactacagcagagccatgtagacaacatcccctccccctttccaccgcgtcagacgcccgtagcagcccgctacgggctttttcatgccctgccctagcgtccaagcctcacggccgcg
ctcggcctctctggcggccttctggcgctcctgctgcggcgtccgctcgtgggccgtggcgcgggtccgcgcgccggcctcgtgcgcctggcgctcgcgggcgaggtccagggcggccgtcttcacgttctgccttgcgcagatgagatagg
ggagcccgcagaattcggaaaaaatcgtacgctaaggttttccgggcatccgtaagggccgaaacttcccgtcttccagtctgcggctctgccgccagacgtaatcgccggttaggttgatgtgctcccagcccagcggcgacaggaattgc
agcagctcgccgtccaccggcttgccggcctcgaccaacccctgggtggcgcgttccaggtacaccgtgttccacagcacgatagccgccgtcaccaggttgaggccgctggcccggtagcgctgctgctcgaagctccgatccctgatttc
cccaaggcggttgaagaacaccgccctggccagcgagttgcgcgcctcacctttgttcaggccggcatgcacgcggcggcgcagttcaacactttgcagccagtccaggatgaacagcgtgcgctcgatccggcccagctcgcgcagggcca
cggccagtccgttctggcgcgggtagctgccgagcttgcgcagcatcagcgaggcggtgacggtgccctgcttgatcgagctggccaggcgcaggatgtcgtcccagtgggcacgcacgtgcttgatgttcagggtgccgccgatcagcggg
cgcaacgtcgggtaggcttgcacgccctgcggcacgtacagcttggtttcgccgaggtcgcggatgcgcggcgcgaagcggaagcctagcaggtgcatcagggcaaagacgtgatcggtgaagccggccgtgtcggtgtagtgctcctcgat
ccgcaggtcggactcgtggtacagcaggccgtcgagcacataggtggaatcgcggacgccgacattcaccacgcgggtgctgaacggcgcgtactggtcggagatatgggtatagaacagccgtcccggctcgctaccgtacttcgggttga
cgtgcccggtgctctcgccccggccacccgcgcggaagcgctggccatcggaggatgaggtcgtgccgtcgccccagtgggcggcaaaggcgtggcgatactggtggttgaccagctcggccaaggccgccgaataggtttcgtcgcggatg
tgccaggcttgcagccaggacagcttggcgtaggtcaggccggggctcgactcggccatcttggtcagcccgaggttgatcgcatcaccgaggattgcggacagcagcaacgtcctgtctttggcctcggccccgtccttcaagtgggtgaa
gtggcggctgaagcccgtccagtcgtccacgtccatcagcagttcggtgatcttgatgcgcggcagtaactggctggtttggtcgatcagcgcctgcgcccgatccggcaccgccgcatccagcggggtgattttcagccctgactcggtga
ggatggcatcgggcagctcgttgtccttggccaggcgggtgacggtggccaactgctcgtccagcagctgcaaacgctcttccaggtactggtcgctgttcgggttgatcgccaggggcagggcctgctcgcgcttgagtgcggcgaacttc
tcggccggcagcaggtagtcgtcgaagtcgcggaactgccgcgagcccttgacccagatgtcgccggagcgcagggcgttcttcagctcggacagggcgcagatttcgtagaatttccggtcgaggccttccggggtgatcaccagcggctt
ccagcgcggcttgatgaaggccgtgggtgcatcggccggcaccttgcgcaggttgtcggcgttcatctcacgcagggtctgcacggctgccagcacgccttgcgcggccggcgcggcgcgcagttccagcacctccagcaaggccggcgtgt
aacggcgcagggtggcgaagttctcgccgaccaggtgcaggtggtcgaagccttccggccgggccagcagctcggcctcgctgacgctctcggtgaactcgtcccagggaatcaccgcctcgatggcggcataggggtcgctgccgctttcc
ttcgcttccagcagcgcctggccgatcctggagtacaggcgcaccttgtcgttgatcgccttgccctgcttctggaactgctgctgatgcttgtgcttcgcgccgctgaacagcttgaccaggatgcggtcatgcagatcgaccagctcatc
gatcacggtcgcggtgctctccagcaccacggcggccagggtcgcgtagcggcgctgcggctcgaacttaccgaggtctttgggcgtcatctgcccaccctcgcgggccagcttgagcaggcggttctggtggatgtgccggcccaggcctt
cgggcaagtccaccaactgaaatgtcttcagccgctcgatgtgttccagcatgtgccgagagttgggtttcagcggtgcctggcgcagccaggtcaaccaggtgatgctgctgccggccttgagcttcaacagctcgtccagcttggcccga
tgcgagtccgtgagtggttcgaccagggcgcggtagacccgccgattggctcgcgcaatggcttccgagcaggcccggtcaatcacgctcagcgccggcaggatgcgtcgtttctgccgtaggctctccagggcctgaccggccagcagcaa
gcctttgtcggtctgctgggccagctcggttagctcgcgcaccagggcgcggaagtcggacaggccgaacggggccagttgcaggtaggtgcgcagttcctgggcatgctcgcgacgggtcacgtcgcgctcgccgtactttgcccagctcg
ccggctcggcctggacttgcttcgccacccacaggatgaccggctcgggcagctcgctgtcggttcccagcgcgtaaccggggtagcgcagcaggcagagctgcacggcgaagccgaggcggttggcgtcgccgcgtcgctggcggatcagc
gacaggtcggagtcgttgaaggtgtagtagcggatcaggtcatcctggctttccggcagcgcaagcagggtgtcccgctccgtggccgagaggatcaagcgacgcggcatgtgtcagtcgtccgtgcggaggtactggtagagggtttcccg
gctgatgttgaactcgcgggcaagctgcgccttgggctcgccggccgtcgctcgctgccgcagggtagcagcctgctcatcggacagggctttcttgcggccccggtacgcgccacgctgcttggccaaggcgatgccctcacgctgccgct
cgcggatcagggcgcgctcgaactcagcgaaggcccccatcaccgacagcatcaggttggccatcggcgagtcctcgccagtgaacaccaggccctccttcaggaactcgatgcgcacgccgcgctgagtcagcttctgtaccaagcgacgc
aggtcatcgaggttgcgggccagccgatccatgctgtgcaccaccactgtatcgccttcgcggacgaagctcagcagcgcttcgagctgggggcgctgggtgtccttgcccgatgccttgtcggtgaacaccttgctcacctgggtttgttc
cagctggcgttccgggttctggtcaaagctgctgacccggacgtagccgatgcggtgcccctgcacgatgtctccttggttgaaggcggcttaagtgcactttctgttccgttgtgcctcaaagcccatttctgtcaggctgaaatctataa
ccttcgcgggcatgtgtcaaaaaatgggaaagcagactctattctgacgaagcggcgcggccctgcctgacatcaagttagggtatgcctcaacctgacggcggcgaatcacaagcgtccggtttgacgctggtttcggtcgcagtgctggc
ccgcgcctggaagcgctgatagcactccagcccgcagaaatgctccacgtactcggccccttccggcgtgaaggcggcatcgagcgggatttccttgcagcacacgcagcaactggtgctcggttcattggcgttcatggtggtgttcctcc
attggttgacgaagccgacgaaggccgccgccggcatcggcctggcgaacaggaaaccctgcaccgtgtcgcaacccgcctgccgcaaccacgcaaggcagtcgggtgtttccacaccctcggctaccacctccattgtcgttttcagaaga
cggctgcactgaacgtcagaagccgactgcactatagcagcggaggggttggatccatcaggcaacgacgggctgctgccggccatcagcggacgcagggaggactttccgcaaccggccgttcgatgcggcaccgatggccttcgcgcagg
ggtagtgaatccgccaggattgacttgcgctgccctacctctcactagtgaggggcggcagcgcatcaagcggtgagcgcactccggcaccgccaactttcagcacatgcgtgtaaatcatcgtcgtagagacgtcggaatggccgagcaga
tcctgcacggttcgaatgtcgtaaccgctgcggagcaaggccgtcgcgaacgagtggcggagggtgtgcggtgtggcgggcttcgtgatgcctgcttgttctacggcacgtttgaaggcgcgctgaaaggtctggtcatacatgtgatggcg
acgcacgacaccgctccgtggatcggtcgaatgcgtgtgctgcgcaaaaacccagaaccacggccaggaatgcccggcgcgcggatacttccgctcaagggcgtcgggaagcgcaacgccgctgcggccctcggcctggtccttcagccacc
atgcccgtgcacgcgacagctgctcgcgcaggctgggtgccaagctctcgggtaacatcaaggcccgatccttggagcccttgccctcccgcacgatgatcgtgccgtgatcgaaatccagatccttgacccgcagttgcaaaccctcactg
atccgcatgcccgttccatacagaagctgggcgaacaaacgatgctcgccttccagaaaaccgaggatgcgaaccacttcatccggggtcagcaccaccggcaagcgccgcgacggccgaggtcttccgatctcctgaagccagggcagatc
cgtgcacagcaccttgccgtagaagaacagcaaggccgccaatgcctgacgatgcgtggagaccgaaaccttgcgctcgttcgccagccaggacagaaatgcctcgacttcgctgctgcccaaggttgccgggtgacgcacaccgtggaaac
ggatgaaggcacgaacccagtggacataagcctgttcggttcgtaaactgtaatgcaagtagcgtatgcgctcacgcaactggtccagaaccttgaccgaacgcagcggtggtaacggcgcactacctctcactagtgaggggcggcagcgc
atcaagcggtgagcgcactccggcaccgccaactttcagcacatgcgtgtaaatcatcgtcgtagagacgtcggaatggccgagcagatcctgcacggttcgaatgtcgtaaccgctgcggagcaaggccgtcgcgaacgagtggcggaggg
tgtgcggtgtggcgggcttcgtgatgcctgcttgttctacggcacgtttgaaggcgcgctgaaaggtctggtcatacatgtgatggcgacgcacgacaccgctccgtggatcggtcgaatgcgtgtgctgcgcaaaaacccagaaccacggc
caggaatgcccggcgcgcggatacttccgctcaagggcgtcgggaagcgcaacgccgctgcggccctcggcctggtccttcagccaccatgcccgtgcacgcgacagctgctcgcgcaggctgggtgccaagctctcgggtaacatcaaggc
ccgatccttggagcccttgccctcccgcacgatgatcgtgccgtgatcgaaatccagatccttgacccgcagttgcaaaccctcactgatccgcatgcccgttccatacagaagctgggcgaacaaacgatgctcgccttccagaaaaccga
ggatgcgaaccacttcatccggggtcagcaccaccggcaagcgccgcgacggccgaggtcttccgatctcctgaagccagggggcttgttatgactgttTttttgtacagtctatgcctcgggcatccaagcagcaagcgcgttacgccgtg
ggtcgatgtttgatgttatggagcagcaacgatgttacgcagcagggcagtcgccctaaaacaaagttagatgcactaagcacataattgctcacagccaaactatcaggtcaagtctgcttttattatttttaagcgtgcataataagccc
tacacaaattgggagttagacatcatgagcaacgcaaaaacaaagttaggcatcacaaagtacagcatcgtgaccaacagcaacgattccgtcacactgcgcctcatgactgagcatgaccttgcgatgctctatgagtggctaaatcgatc
tcatatcgtcgagtggtggggcggagaagaagcacgcccgacacttgctgacgtacaggaacagtacttgccaagcgttttagcgcaagagtccgtcactccatacattgcaatgctgaatggagagccgattgggtatgcccagtcgtacg
ttgctcttggaagcggggacggacggtgggaagaagaaaccgatccaggagtacgcggaatagaccagttactggcgaatgcatcacaactgggcaaaggcttgggaaccaagctggttcgagctctggttgagttgctgttcaatgatccc
gaggtcaccaagatccaaacggacccgtcgccgagcaacttgcgagcgatccgatgctacgagaaagcggggtttgagaggcaaggtaccgtaaccaccccatatggtccagccgtgtacatggttcaaacacgccaggcattcgagcgaac
acgcagtgatgcctaacccttccatcgagggggacgtccaagggctggcgcccttggccgcccctcatgtcaaacgttgggcgaacccggagcctcattaattgttagccgttaaaattaagccctttaccaaaccaatacttattatgaaa
aacacaatacatatcaacttcgctatttttttaataattgcaaatattatctacagcagcgccagtgcatcaacagatatctctactgttgcatctccattatttgaaggaactgaaggttgttttttactttacgatgcatccacaaacgc
tgaaattgctcaattcaataaagcaaagtgtgcaacgcaaatggcaccagattcaactttcaagatcgcattatcacttatggcatttgatgcggaaataatagatcagaaaaccatattcaaatgggataaaacccccaaaggaatggaga
tctggaacagcaatcatacaccaaagacgtggatgcaattttctgttgtttgggtttcgcaagaaataacccaaaaaattggattaaataaaatcaagaattatctcaaagattttgattatggaaatcaagacttctctggagataaagaa
agaaacaacggattaacagaagcatggctcgaaagtagcttaaaaatttcaccagaagaacaaattcaattcctgcgtaaaattattaatcacaatctcccagttaaaaactcagccatagaaaacaccatagagaacatgtatctacaaga
tctggataatagtacaaaactgtatgggaaaactggtgcaggattcacagcaaatagaaccttacaaaacggatggtttgaagggtttattataagcaaatcaggacataaatatgtttttgtgtccgcacttacaggaaacttggggtcga
atttaacatcaagcataaaagccaagaaaaatgcgatcaccattctaaacacactaaatttataaaaaatctaatggcaaaatcgcccaacccttcaatcaagtcgggacggccaaaagcaagcttttggctcccctcgctggcgctcggcg
ccccttatttcaaacgttagacggcaaagtcacagaccgcgggatctcttatgaccaactactttgatagccccttcaaaggcaagctgctttctgagcaagtgaagaaccccaatatcaaagttgggcggtacagctattactctggctac
tatcatgggcactcattcgatgactgcgcacggtatctgtttccggaccgtgatgacgttgataagttgatcatcggtagtttctgctctatcgggagtggggcttcctttatcatggctggcaatcaggggcatcggtacgactgggcatc
atctttcccgttcttttatatgcaggaagaacctgcattctcaagcgcactcgatgccttccaaaaagcaggtaatactgtcattggcaatgacgtttggatcggctctgaggcaatggtcatgcccggaatcaagatcgggcacggtgcgg
tgataggcagccgctcgttggtgacaaaagatgtggagccttacgctatcgttggcggcaatcccgctaagaagattaagaaacgcttcaccgatgaggaaatttcattgcttctggagatggagtggtggaattggtcactggagaagatc
aaagcggcaatgcccatgctgtgctcgtctaatattgttggcctgcacaagtattggctcgagtttgccgtctaacaattcaatcaagccgatgccgcttcgcggcacggcttatttcaggcgttatgcagccaaatcccaacaattaaggg
tcttaaaatggtaaaagattggattcccatctctcatgataattacaagcaggtgcaaggaccgttctatcatggaaccaaagccaatttggcgattggtgacttgctaaccacagggttcatctctcatttcgaggacggtcgtattctta
agcacatctacttttcagccttgatggagccagcagtttggggagctgaacttgctatgtcactgtctggcctcgagggtcgcggctacatatacatagttgagccaacaggaccgttcgaagacgatccgaatcttacgaacaaaagattt
cccggtaatccaacacagtcctatagaacctgcgaacccttgagaattgttggcgttgttgaagactgggaggggcatcctgttgaattaataaggggaatgttggattcgttggaggacttaaagcgccgtggtttacacgtcattgaaga
ctagtcctttgcataacaaagccatcaaaccggacgccagagattccgcgcctgttgcgcatggcttcgccattttatgcgcaataggcgcgccaccctgtcgccgtttatggcggcgttaacccaaaggagtatcgtgaaaatatcactaa
tggctgcaaaagcaagaaatggggttattggctgcggctcggatatcccgtggaacgctaaaggtgagcagctgctttttaaagcaataacttacaatcaatggctcttagtcggccgtaaaacatttgaggcaatgggggctctcccaaat
agaaagtatgcagttgtcagccgctcaggatcggtagctactaacgatgatgtggttgtgtttccatctatagaagcagcaatgagggagctaaagactcttacgaaccatgttgttgtttctggtggtggagagatctacaagagtctgat
cgcccatgccgacacgctacatatctcgacaatagattccgagccagagggcaatgttttctttccggaaatccccaaagagttcaatgtggtgttcgagcaggaatttcattcaaatataaattatcgctatcaaatctggcaaaggggtt
aaccatccaagccatcggacacattttgcttcgctgcgctcaaaacgcaaaatgtgccgctgcttagcggcgttagatgcactaagcacataattgctcacagccaaactatgagcaacgcagtgcccgccgagatttcggtacagctatca
caggcactcaacgtcatcgagcatcatctgggatcgacgttgctggccgtgcatttgtacggctctgcactcgacggtggcctgaagccatgcagtgatattgatttgctggttactgtgactgcacagctcgatgagactgtgcggcaggc
tctgttcgtagatttcctggaagtttccgcttctcccggccaaagtgaagctctccgtgccttggaagttaccatcgtcgtgtacggcgatgttgttccttggcgttatccagccagacgggaactgcaattcggggagtggcagcgcaagg
acattcttgcgggcatcttcgagcccgcgacaaccgatgttgatctggctattctgctaactaaagcaaggcaacacagccttgccttggcaggttcggccgcggaagatttcttcaactcagtcccggaaagcgatctattcaaagcactg
gccgacaccttgaaactatgaactcacaaccggatgggcaggcgacgagcggaatgtagtgcttactttgtctcgcatttggtacagcgcagcaaccggcaagatcgcgccgaaggatgtagctgccaactgggtaatggaacgcctgcccg
tccaacatcagcccgtgctgcttgaagcccagcaggcttaccttggacaagggatggattgcttggcctcacgcgctgatcagttgactgcgttcatttactttgtgaagcacgaagccgccagtctgctcggctccacgccaatgatgtct
aacagttcattcaagccgacgccgcttcgcggcgcagcttaaagacaagaaaaagccccaactgataacagttggggcttcagtattgtgattggtggagcaatagcaccctatgaaaggctggctttttcttgttatcgcaatagttggcg
aagtaatcgcaacatccgcattaaaatctagcgagggctttactaagcttgccccttccgccgttgtcataatcggttatggcatcgcattttattttctttctctggttctgaaatccatccctgtcggtgttgcttatgcagtctggtcg
ggactcggcgtcgtcataattacagccattgcctggttgcttcatgggcaaaagcttgatgcgtggggctttgtaggtatggggctcataattgctgcctttttgctcgcccgatccccatcgtggaagtcgctgcggaggccgacgccatg
gtgacggtgttcggcattctgaatctcaccgaggactccttcttcgatgagagccggcggctagaccccgccggcgctgtcaccgcggcgatcgaaatgctgcgagtcggatcagacgtcgtggatgtcggaccggccgccagccatccgga
cgcgaggcctgtatcgccggccgatgagatcagacgtattgcgccgctcttagacgccctgtccgatcagatgcaccgtgtttcaatcgacagcttccaaccggaaacccagcgctatgcgctcaagcgcggcgtgggctacctgaacgata
tccaaggatttcctgaccctgcgctctatcccgatattgctgaggcggactgcaggctggtggttatgcactcagcgcagcgggatggcatcgccacccgcaccggtcaccttcgacccgaagacgcgctcgacgagattgtgcggttcttc
gaggcgcgggtttccgccttgcgacggagcggggtcgctgccgaccggctcatcctcgatccggggatgggatttttcttgagccccgcaccggaaacatcgctgcacgtgctgtcgaaccttcaaaagctgaagtcggcgttggggcttcc
gctattggtctcggtgtcgcggaaatccttcttgggcgccaccgttggccttcctgtaaaggatctgggtccagcgagccttgcggcggaacttcacgcgatcggcaatggcgctgactacgtccgcacccacgcgcctggagatctgcgaa
gcgcaatcaccttctcggaaaccctcgcgaaatttcgcagtcgcgacgccagagaccgagggttagatcatgcctagcattcaccttccggccgcccgctacattcaccttccggccgcccgctaaatatctccttttgggttgttaataaa
acatccaataagttgactgtgcgtgaaaaagaaagttttgtgtgatggcgttgaagatcgcaccgttaagctcttatgtgggatggtgcagagctcgacgactaccgataaaacgcaaccgccgcaaacagacaagaaaaagccccaactga
taacagttggggcttcagtattgtgattggtggagcaatagcaccctgaacccaaaaccttctcgctcaaccggtagtggctgataacaactcgtgagggctattgcgggttaagcatttagcgatgtctagggccagactggacgtctgaa
cgcaagccgctgatactgtacataaccacagtatcagcggaatggagctgcacatgaacccattcaaaggccggcattttcagcgtgacatcattctgtgggccgtacgctggtactgcaaatacggcatcagttaccgtgagctgcaggag
atgctggctgaacgcggagtgaatgtcgatcactccacgatttaccgctgggttcagcgttatgcgcctgaaatggaaaaacggctgcgctggtactggcgtaacccttccgatctttgcccgtggcacatggatgaaacctacgtgaaggt
caatggccgctgggcgtatctgtaccgggccgtcgacagccggggccgcactgtcgatttttatctctcctcccgtcgtaacagcaaagctgcataccggtttctgggtaaaatcctcaacaacgtgaagaagtggcagatcccacgattca
tcaacacggataaagcgcccgcctatggtcgcgcgcttgctctgctcaaacgcgaaggccggtgcccgtctgacgttgaacaccgacagattaagtaccggaacaacgtgattgaatgcgatcatggcaaactgaaacggataatcaacgcc
acgctgggatttaaatccatgaagacggcttacgccaccatcaaaggtattgaggtgatgcgtgcactacgcaaaggccaggcctcagcattttattatggtgatcccctgggcgaaatgcgcctggtaagcagagtttttgaaatgtaacg
accccaaatccaacactgctcaacactgccaacttttaaacggggcggtggggcagtttgtatctctcgagctatcaggctagagattttaccgccaaatcgaaccttattagagcggtttaggctggaccggcagttaaaattggggcttg
agcggtaaacgagtgagggaatttcaggtaagatacttcggatgaggagcaaaaaggtggtttatacttcctatacccaagccaccacaataatcgccagcaacagtgaagggatcgacagcagggtgtccagaatgtgattcagcaccgcg
gagcgcaaaccgtgtgttgccccggcaaccacgccaagcaataagccacacaacgtggcggcaagggtgacgacaaacgcaccgcccacggtcggggccgcaccgctaagcaggcggcttaaaacatcacgccccaggtcatcagtcccgag
gaagaaagagacttcgccatagcgtgaccatgacggcggcaaaagctggtagccaagaaactgctggtcgatgccataaggcgcgaaccaaccaccaaaaatacacagaattgccagtccagcacagccatacaggccgatcattgcggttg
catcgccgtaaaaattgcgccatgcggtgcgcagcgtaccaggcgggcgcttttcgctgtagacgctatcgtaaggcataccattccttatgtttcagagggttagccatagcacccaaaatatcagagatcacgttaacaatgataaccag
tgagccaatcaccatcacacccgccgaaatcgccgcgtaatcctgctggcgaatcgcgttaatcagccaacggccaagacctggccagctaaagaccatctcggtgatcatcgccagcgtcagcatggtggaaaactgtaaccccaggcgcg
ggataaccggtgggagagcgttgtgcagtacgtgacggcgtaaaatcgttaaccgtgacagaccacgagtcgccgccgctttgacatagttttgatcaaagacctcaatagtgctgatacgcatcagacgaataacttccgtcgtcggtgcc
acggagagcgttaacaccggaagcaccatatggcggatggcactgaccagcatttcatcgcgccagggcgagtcggagatccaggcgtcaataatggcaaacccggttacgggttttacttcataaagcagatcaaaacgccctgatacggg
taaccagccgagggttagtgagaatagcaacgtcagcagcagcgccagccaaaaaaccggaatagagaagcccatcagagccaatgcgctgatgcaacgatcctgccatttattacgcgttatgcccgccaacatgccgatggggatcccga
ccattagtgcaaaaccaaatgccagaatgcacagttccattgttgccgggaacacctctttcagttgttctgagatcaactggccgttaatactggacacaccaaaatcccagtgaatcaggccattgaaccagaatacccaagcgttccac
agcgatgcgccctgtaacggcgcatggggggtgaaataactcagactgaagccaataaaggtcaggaagaacaaagtgaccagcaataataaaaatcggcgtagggtgaagataatcatggttttttcacctcgtcagccttttccctggaa
accccggcaaaagaagcgttgccgaacggactgagcaccagccctttgatgtcatagcggtaagcctgcaaacggagcgaagaggccagaggcaggatcggcaactcgcgcgcaagaatattttgcgcttcgtcgtaggcatcaattcgcga
ggagagttgttgcgaagagagggctttgcgcaaaatgctgtcaaactcgggattgcaccagtgggcaaaattggtctgcgagttaatggcggcacagctaagcatcggtcggaaaaagctgtcaggatcgttactgtcagttgcccaaccgg
acaacgtcagatcatggttcatatccattaatcgcgcctcctgaaaacggccctctaccgggatgatcttcactttcacacccacctgagccatatcagcctgaatcagctctgcggttttcagcggactggggttccaggcctgagagctg
gtaggtacccagagttgtaacgtcaggttttccagccccagcgcttttaactgctcgcgcgattttgccgggttgtactcggtaattttagcttcgttgtcataagcccacgaggcgcgaggcaaaatagatgccgcggtttccgccgtacc
gtagtaaatagattgcattaaccgttggttgttaatggccagcgctagcgcatgtcgtacggcagggttgttcaacggcggtttatccgtgttgaacgccagataggcgatattcatccccggacgcagcgtcaggcgcagccgcgggtcat
cacgcagtatgctgagctggctggcggcaggccatgccaggacgtcgcactcgccggtcagtaatttcgataagcgtccggtcccgccagagccgagatccaccacgacctgcggcatcaagggggtaccacgccagaatttttcatgccgt
tgtaggcgaatatattggcctgcacgattttctgaaagttggtacgggcctgtgccgacgggttgtctgtcgagtaattcctggcgatcctgttttgctaatttggcggcatattcggccgacatcacagaggcataatgtgtggcaaggtg
ccacaagaaggaggcgtcgggttgatttaagcgaaattcaacggtgttgttgtccagtttacgcacgctttggacgttatcggcgaactgcaggctatcaaaataaggaaaactgctaccattgacattatgccacggatgctggcgatcaa
agatgcgctcgaaggtaaataccacatcgtccgcatttagtttgcgggtgggcgtgaaccaggcagtcttttgaaacggaacatcgcgtcgtaaatggaagcggtaggttgcgccgttatctaatacttcccagctttcagccagttctggc
accaggcgataggtgtagggatcgacatcaagcagtcggtcatacaattgggccgctaatgtgtctacgatgagaccgctgcttgctttttgtggattgaacgtattgacctgcccgctaacgcaatagacaaagccactgtcacgaatatc
agcgtacgaggcctgctcaggcgcagctgcagcctgaccactcagaaatccagccatcacgatcagagatgataaaaccaggcgcataattttaaagggttatatataaagaagctatcttactaatacttaatgacatttgccattaccgt
ttgtttttggggcagtggggttga
